# Supplementary material for: Stereoselective Synthesis of the Di-Spirooxindole Analogs Based Oxindole and Cyclohexanone Moieties as Potential Anticancer Agents
Source: Molecules. 2021 Oct 19;26(20):6305. doi: 10.3390/molecules26206305 (PMC8541513; doi:10.3390/molecules26206305)
Supplement: Supplementary file 1 [file molecules-26-06305-s001.zip]

Archive with 1 entries (1 files):
- molecules-1288807-supplementary.pdf
